# Supplementary material for: Modelling the effects of bacterial cell state and spatial location on tuberculosis treatment: Insights from a hybrid multiscale cellular automaton model
Source: J Theor Biol. 2018 Jun 7;446:87–100. doi: 10.1016/j.jtbi.2018.03.006 (PMC5901892; doi:10.1016/j.jtbi.2018.03.006)
Supplement: Supplementary Data S1 — Supplementary Raw Research Data. This is open data under the CC BY license http://creativecommons.org/licenses/by/4.0/ [file mmc1.zip]

Archive with 98 entries (93 files):
- Supplementary material/
- Supplementary material/.DS_Store
- __MACOSX/
- __MACOSX/Supplementary material/
- __MACOSX/Supplementary material/._.DS_Store
- Supplementary material/Figures 7-10/
- Supplementary material/Figures 7-10/Figure10ai.png
- __MACOSX/Supplementary material/Figures 7-10/
- __MACOSX/Supplementary material/Figures 7-10/._Figure10ai.png
- Supplementary material/Figures 7-10/Figure10aii.png
- __MACOSX/Supplementary material/Figures 7-10/._Figure10aii.png
- Supplementary material/Figures 7-10/Figure10bi.png
- __MACOSX/Supplementary material/Figures 7-10/._Figure10bi.png
- Supplementary material/Figures 7-10/Figure10bii.png
- __MACOSX/Supplementary material/Figures 7-10/._Figure10bii.png
- Supplementary material/Figures 7-10/Figure10ci.png
- __MACOSX/Supplementary material/Figures 7-10/._Figure10ci.png
- Supplementary material/Figures 7-10/Figure10cii.png
- __MACOSX/Supplementary material/Figures 7-10/._Figure10cii.png
- Supplementary material/Figures 7-10/Figure10di.eps
- __MACOSX/Supplementary material/Figures 7-10/._Figure10di.eps
- Supplementary material/Figures 7-10/Figure10dii.eps
- __MACOSX/Supplementary material/Figures 7-10/._Figure10dii.eps
- Supplementary material/Figures 7-10/Figure7ai.png
- __MACOSX/Supplementary material/Figures 7-10/._Figure7ai.png
- Supplementary material/Figures 7-10/Figure7aii.png
- __MACOSX/Supplementary material/Figures 7-10/._Figure7aii.png
- Supplementary material/Figures 7-10/Figure7bi.png
- __MACOSX/Supplementary material/Figures 7-10/._Figure7bi.png
- Supplementary material/Figures 7-10/Figure7bii.png
- __MACOSX/Supplementary material/Figures 7-10/._Figure7bii.png
- Supplementary material/Figures 7-10/Figure7ci.eps
- __MACOSX/Supplementary material/Figures 7-10/._Figure7ci.eps
- Supplementary material/Figures 7-10/Figure7cii.eps
- __MACOSX/Supplementary material/Figures 7-10/._Figure7cii.eps
- Supplementary material/Figures 7-10/Figure8ai.png
- __MACOSX/Supplementary material/Figures 7-10/._Figure8ai.png
- Supplementary material/Figures 7-10/Figure8aii.png
- __MACOSX/Supplementary material/Figures 7-10/._Figure8aii.png
- Supplementary material/Figures 7-10/Figure8aiii.png
- __MACOSX/Supplementary material/Figures 7-10/._Figure8aiii.png
- Supplementary material/Figures 7-10/Figure8aiv.png
- __MACOSX/Supplementary material/Figures 7-10/._Figure8aiv.png
- Supplementary material/Figures 7-10/Figure8bi.png
- __MACOSX/Supplementary material/Figures 7-10/._Figure8bi.png
- Supplementary material/Figures 7-10/Figure8bii.png
- __MACOSX/Supplementary material/Figures 7-10/._Figure8bii.png
- Supplementary material/Figures 7-10/Figure8biii.png
- __MACOSX/Supplementary material/Figures 7-10/._Figure8biii.png
- Supplementary material/Figures 7-10/Figure8biv.png
- __MACOSX/Supplementary material/Figures 7-10/._Figure8biv.png
- Supplementary material/Figures 7-10/Figure8ci.eps
- __MACOSX/Supplementary material/Figures 7-10/._Figure8ci.eps
- Supplementary material/Figures 7-10/Figure8cii.eps
- __MACOSX/Supplementary material/Figures 7-10/._Figure8cii.eps
- Supplementary material/Figures 7-10/Figure8ciii.eps
- __MACOSX/Supplementary material/Figures 7-10/._Figure8ciii.eps
- Supplementary material/Figures 7-10/Figure8civ.eps
- __MACOSX/Supplementary material/Figures 7-10/._Figure8civ.eps
- Supplementary material/Figures 7-10/Figure9ai.png
- __MACOSX/Supplementary material/Figures 7-10/._Figure9ai.png
- Supplementary material/Figures 7-10/Figure9aii.png
- __MACOSX/Supplementary material/Figures 7-10/._Figure9aii.png
- Supplementary material/Figures 7-10/Figure9aiii.png
- __MACOSX/Supplementary material/Figures 7-10/._Figure9aiii.png
- Supplementary material/Figures 7-10/Figure9aiv.png
- __MACOSX/Supplementary material/Figures 7-10/._Figure9aiv.png
- Supplementary material/Figures 7-10/Figure9bi.png
- __MACOSX/Supplementary material/Figures 7-10/._Figure9bi.png
- Supplementary material/Figures 7-10/Figure9bii.png
- __MACOSX/Supplementary material/Figures 7-10/._Figure9bii.png
- Supplementary material/Figures 7-10/Figure9biii.png
- __MACOSX/Supplementary material/Figures 7-10/._Figure9biii.png
- Supplementary material/Figures 7-10/Figure9biv.png
- __MACOSX/Supplementary material/Figures 7-10/._Figure9biv.png
- Supplementary material/Figures 7-10/Figure9ci.png
- __MACOSX/Supplementary material/Figures 7-10/._Figure9ci.png
- Supplementary material/Figures 7-10/Figure9cii.png
- __MACOSX/Supplementary material/Figures 7-10/._Figure9cii.png
- Supplementary material/Figures 7-10/Figure9ciii.png
- __MACOSX/Supplementary material/Figures 7-10/._Figure9ciii.png
- Supplementary material/Figures 7-10/Figure9civ.png
- __MACOSX/Supplementary material/Figures 7-10/._Figure9civ.png
- Supplementary material/Figures 7-10/Figure9di.eps
- __MACOSX/Supplementary material/Figures 7-10/._Figure9di.eps
- Supplementary material/Figures 7-10/Figure9dii.eps
- __MACOSX/Supplementary material/Figures 7-10/._Figure9dii.eps
- Supplementary material/Figures 7-10/Figure9diii.eps
- __MACOSX/Supplementary material/Figures 7-10/._Figure9diii.eps
- Supplementary material/Figures 7-10/Figure9div.eps
- __MACOSX/Supplementary material/Figures 7-10/._Figure9div.eps
- Supplementary material/Figures 7-10.zip
- Supplementary material/Supplementary Material Table 1 - FixedSimResults.xlsx
- __MACOSX/Supplementary material/._Supplementary Material Table 1 - FixedSimResults.xlsx
- Supplementary material/Supplementary Material Table 2 - RandomSimResults.xlsx
- __MACOSX/Supplementary material/._Supplementary Material Table 2 - RandomSimResults.xlsx
- Supplementary material/Tcellplots.pdf
- __MACOSX/Supplementary material/._Tcellplots.pdf
