# Supplementary material for: Modelling the effects of bacterial cell state and spatial location on tuberculosis treatment: Insights from a hybrid multiscale cellular automaton model
Source: J Theor Biol. 2018 Jun 7;446:87–100. doi: 10.1016/j.jtbi.2018.03.006 (PMC5901892; doi:10.1016/j.jtbi.2018.03.006)
Supplement: Supplementary Data S1 — Supplementary Raw Research Data. This is open data under the CC BY license http://creativecommons.org/licenses/by/4.0/ [file mmc1.zip › Supplementary material/Supplementary Material Table 1 - FixedSimResults.xlsx]

## Sheet: Sheet1
Simulation number	Number of fast-growing cells	Number of slow-growing cells	Number of T cells	Number of Mr	Number of Ma	Number of Mi	Number of Mci	Number of Intracellular bacteria	Number of caseous grid cells	Antibiotic time determined by code (hours)	Antibiotics delivered?	Distance of initial bacterial cluster to closest blood vessel (mm)	Number of blood vessels within 0.1mm radius of bacterial cluster	Total number of bacteria in system (including killed)	Number of extracellular bacteria killed by antibiotics	Number of extracellular bacteria killed/phagocytosed by host immunity	Percentage of bacteria killed by antibiotics	Percentage of bacteria killed by host immunity	Number of bacteria within 0.01mm radius of a caseous grid cell	Burst count
1	0	0	0	100	0	0	0	0	11	491	No	0.02	1	12	0	12	0	100	0	0
2	0	0	0	115	0	0	0	0	12	355	No	0.02	1	12	0	12	0	100	0	0
3	0	0	0	133	0	0	0	0	13	535	No	0.02	1	14	0	14	0	100	0	0
4	0	0	0	124	0	0	0	0	33	449	No	0.02	1	40	0	40	0	100	0	0
5	0	0	0	109	0	0	0	0	28	294	No	0.02	1	30	0	30	0	100	0	0
6	0	0	0	117	0	0	0	0	33	536	No	0.02	1	39	0	39	0	100	0	0
7	0	0	0	112	0	0	0	0	13	201	No	0.02	1	13	0	13	0	100	0	0
8	0	0	0	125	0	0	0	0	40	693	No	0.02	1	49	0	49	0	100	0	0
9	0	0	0	114	0	0	0	0	11	512	No	0.02	1	12	0	12	0	100	0	0
10	0	0	0	132	0	0	0	0	13	570	No	0.02	1	14	0	14	0	100	0	0
11	0	0	0	134	0	0	0	0	11	694	No	0.02	1	12	0	12	0	100	0	0
12	0	0	0	135	0	0	0	0	15	668	No	0.02	1	15	0	15	0	100	0	0
13	0	0	0	133	0	0	0	0	12	308	No	0.02	1	12	0	12	0	100	0	0
14	0	0	0	127	0	0	0	0	16	365	No	0.02	1	17	0	17	0	100	0	0
15	0	0	0	121	0	0	0	0	18	656	No	0.02	1	18	0	18	0	100	0	0
16	0	0	0	119	0	0	0	0	15	389	No	0.02	1	16	0	16	0	100	0	0
17	0	0	0	112	0	0	0	0	14	215	No	0.02	1	14	0	14	0	100	0	0
18	0	0	0	113	0	0	0	0	12	296	No	0.02	1	12	0	12	0	100	0	0
19	0	0	0	117	0	0	0	0	12	705	No	0.02	1	12	0	12	0	100	0	0
20	0	0	0	142	0	0	0	0	49	316	No	0.02	1	60	0	60	0	100	0	0
*Number of cells show the number for the final time point in the simulation
