# Supplementary material for: Modelling the effects of bacterial cell state and spatial location on tuberculosis treatment: Insights from a hybrid multiscale cellular automaton model
Source: J Theor Biol. 2018 Jun 7;446:87–100. doi: 10.1016/j.jtbi.2018.03.006 (PMC5901892; doi:10.1016/j.jtbi.2018.03.006)
Supplement: Supplementary Data S1 — Supplementary Raw Research Data. This is open data under the CC BY license http://creativecommons.org/licenses/by/4.0/ [file mmc1.zip › Supplementary material/Supplementary Material Table 2 - RandomSimResults.xlsx]

## Sheet: Sheet1
Simulation number	Number of fast-growing cells	Number of slow-growing cells	Number of T cells	Number of Mr	Number of Ma	Number of Mi	Number of Mci	Number of Intracellular bacteria	Number of caseous grid cells	Antibiotic time determined by the code (hours)	Antibiotics delivered?	Distance of initial bacterial cluster to closest blood vessel (mm)	Number of blood vessels within 0.1mm radius of bacterial cluster	Total number of bacteria in system (including killed)	Number of extracellular bacteria killed by antibiotics	Number of extracellular bacteria killed/phagocytosed by host immunity	Percentage of bacteria killed by antibiotics	Percentage of bacteria killed by host immunity	Number of bacteria within 0.01mm radius of a caseous grid cell	Burst count
1	0	0	0	332	0	10	0	10	69	497	No	0.07	1	79	0	79	0	100	0	0
2	0	0	0	101	0	0	0	0	29	170	No	0.02	1	29	0	29	0	100	0	0
3	0	0	0	128	0	0	0	0	12	300	No	0.06	2	13	0	13	0	100	0	0
4	0	0	0	174	0	6	0	6	49	175	No	0.12	0	55	0	55	0	100	0	0
5	0	0	0	105	0	0	0	0	14	266	No	0.02	2	14	0	14	0	100	0	0
6	0	0	0	254	0	11	0	11	102	378	No	0.06	1	127	0	127	0	100	0	0
7	0	2	0	496	0	0	0	0	20	615	No	0.06	2	24	0	22	0	91.7	2	0
8	0	0	0	156	0	4	0	4	69	638	No	0.06	1	77	0	77	0	100	0	0
9	0	0	0	129	0	0	0	0	20	535	Yes	0.18	0	612	525	87	85.8	14.2	0	0
10	0	0	0	184	0	7	0	7	55	445	No	0.08	1	62	0	62	0	100	0	0
11	0	0	0	117	0	0	0	0	17	692	No	0.16	0	18	0	18	0	100	0	0
12	0	0	0	125	0	0	0	0	19	169	No	0.11	0	20	0	20	0	100	0	0
13	0	0	0	135	0	0	0	0	12	196	No	0.11	0	12	0	12	0	100	0	0
14	0	0	0	132	0	0	0	0	13	378	No	0.11	0	13	0	13	0	100	0	0
15	0	0	0	126	0	0	0	0	30	215	Yes	0.16	0	306	272	34	88.8889	11.1111	0	0
16	0	0	0	105	0	0	0	0	14	169	No	0.03	1	14	0	14	0	100	0	0
17	0	0	0	208	0	19	0	19	111	555	No	0.07	1	134	0	134	0	100	0	0
18	0	0	0	121	0	0	0	0	13	595	No	0.08	1	13	0	13	0	100	0	0
19	0	0	0	124	0	0	0	0	22	240	No	0.06	1	22	0	22	0	100	0	0
20	0	0	0	136	0	0	0	0	24	344	No	0.07	1	24	0	24	0	100	0	0
21	0	0	0	197	0	5	0	5	45	480	No	0.04	1	51	0	51	0	100	0	0
22	0	16	0	494	0	3	0	3	94	547	Yes	0.22	0	840	565	259	67.2619	30.8333	13	0
23	0	0	0	124	0	0	0	0	12	483	No	0.2	0	12	0	12	0	100	0	0
24	0	0	0	118	0	0	0	0	25	621	No	0.27	0	27	0	27	0	100	0	0
25	0	1	0	497	0	0	0	0	11	222	No	0.04	1	12	0	11	0	91.6667	1	0
26	0	0	0	124	0	0	0	0	12	491	No	0.28	2	12	0	12	0	100	0	0
27	0	0	0	119	0	0	0	0	14	484	No	0.07	1	14	0	14	0	100	0	0
28	0	6	0	905	0	2	0	2	75	277	No	0.1	1	84	0	78	0	92.8571	6	0
29	0	6	0	499	0	1	0	1	51	550	No	0.06	1	66	0	60	0	90.9091	6	0
30	0	0	0	126	0	0	0	0	14	666	No	0.06	1	14	0	14	0	100	0	0
31	0	1	0	500	0	0	0	0	76	708	Yes	0.2	0	984	793	190	80.5894	19.3089	1	0
32	0	0	0	130	0	0	0	0	27	678	No	0.1	1	28	0	28	0	100	0	0
33	0	0	0	125	0	0	0	0	16	396	No	0.06	3	16	0	16	0	100	0	0
34	0	0	0	134	0	0	0	0	13	248	No	0.22	0	13	0	13	0	100	0	0
35	0	0	0	115	0	0	0	0	13	659	No	0.17	0	14	0	14	0	100	0	0
36	0	0	0	100	0	0	0	0	15	707	No	0.1	1	15	0	15	0	100	0	0
37	0	0	0	192	0	16	0	16	94	331	No	0.08	1	111	0	111	0	100	0	0
38	0	0	0	142	0	0	0	0	13	245	No	0.16	0	13	0	13	0	100	0	0
39	0	0	0	119	0	0	0	0	17	517	No	0.02	2	18	0	18	0	100	0	0
40	0	0	0	116	0	0	0	0	34	475	No	0.08	1	35	0	35	0	100	0	0
41	0	0	0	175	0	4	0	4	42	341	No	0.13	0	46	0	46	0	100	0	0
42	0	0	0	123	0	0	0	0	12	603	No	0.33	0	12	0	12	0	100	0	0
43	0	0	0	153	0	4	0	4	40	350	No	0.08	1	44	0	44	0	100	0	0
44	0	0	0	133	0	0	0	0	14	340	No	0.02	2	14	0	14	0	100	0	0
45	0	0	0	122	0	0	0	0	17	391	No	0.27	0	19	0	19	0	100	0	0
46	0	0	0	106	0	0	0	0	12	443	No	0.03	2	12	0	12	0	100	0	0
47	0	0	0	130	0	0	0	0	13	440	No	0.15	0	13	0	13	0	100	0	0
48	0	8	0	499	0	0	0	0	74	647	Yes	0.16	0	1153	804	341	69.7311	29.575	8	0
49	0	0	0	113	0	0	0	0	12	373	No	0.28	0	12	0	12	0	100	0	0
50	0	0	0	127	0	0	0	0	15	661	No	0.18	0	15	0	15	0	100	0	0
51	0	0	0	93	0	0	0	0	16	518	No	0.14	0	17	0	17	0	100	0	0
52	0	0	0	474	0	1	0	1	54	481	No	0.27	0	55	0	55	0	100	0	0
53	0	0	0	126	0	0	0	0	20	301	No	0.21	0	20	0	20	0	100	0	0
54	0	0	0	138	0	0	0	0	17	197	No	0.04	2	17	0	17	0	100	0	0
55	0	0	0	107	0	0	0	0	17	171	No	0.1	1	17	0	17	0	100	0	0
56	0	0	0	118	0	0	0	0	14	393	No	0.1	0	14	0	14	0	100	0	0
57	0	0	0	1140	0	1	0	1	22	500	No	0.58	0	23	0	23	0	100	0	0
58	0	0	0	111	0	0	0	0	22	287	No	0.22	0	12	0	12	0	100	0	0
59	0	0	0	104	0	0	0	0	20	366	No	0.03	1	21	0	21	0	100	0	0
60	0	241	162	144	280	9	0	12	85	396	No	0.13	0	367	0	126	0	34.3324	56	0
61	0	0	0	112	0	0	0	0	18	706	No	0.04	1	18	0	18	0	100	0	0
62	0	0	0	112	0	0	0	0	12	397	No	0.2	0	12	0	12	0	100	0	0
63	0	0	0	136	0	0	0	0	20	609	No	0.06	1	21	0	21	0	100	0	0
64	0	1	0	202	0	13	0	13	101	234	No	0.16	0	118	0	117	0	99.1525	1	0
65	0	0	0	103	0	0	0	0	15	719	No	0.08	1	15	0	15	0	100	0	0
66	0	0	0	108	0	0	0	0	21	275	No	0.12	0	21	0	21	0	100	0	0
67	0	0	0	125	0	0	0	0	20	573	No	0.12	0	20	0	20	0	100	0	0
68	0	0	0	197	0	4	0	4	41	327	No	0.15	0	45	0	45	0	100	0	0
69	0	0	0	146	0	0	0	0	15	581	No	0.24	0	15	0	15	0	100	0	0
70	0	0	0	116	0	0	0	0	19	658	No	0.06	2	19	0	19	0	100	0	0
71	0	3	0	667	0	0	0	0	41	249	Yes	0.13	0	85	28	54	32.9412	63.5294	3	0
72	0	0	0	98	0	0	0	0	26	629	No	0.16	0	27	0	27	0	100	0	0
73	0	0	0	105	0	0	0	0	23	222	No	0.14	0	25	0	25	0	100	0	0
74	0	0	0	106	0	0	0	0	26	185	No	0.02	1	27	0	27	0	100	0	0
75	0	0	0	112	0	0	0	0	14	202	No	0.02	1	14	0	14	0	100	0	0
76	0	0	0	120	0	0	0	0	18	703	No	0.04	2	19	0	19	0	100	0	0
77	0	1	0	1082	0	4	0	4	85	603	No	0.24	0	93	0	92	0	98.9247	1	0
78	0	0	0	226	0	6	0	6	44	349	No	0.1	1	50	0	50	0	100	0	0
79	0	0	0	120	0	0	0	0	26	216	No	0.16	0	26	0	26	0	100	0	0
80	0	3	0	746	0	0	0	0	44	591	No	0.04	2	52	0	49	0	94.2308	3	0
81	0	0	0	238	0	18	0	18	87	611	No	0.03	1	106	0	106	0	100	0	0
82	0	5	0	630	0	0	0	0	38	548	Yes	0.1	1	760	685	70	90.1316	9.21053	5	0
83	0	0	0	170	0	4	0	4	37	244	No	0.02	2	41	0	41	0	100	0	0
84	0	0	0	124	0	0	0	0	19	696	No	0.27	0	19	0	19	0	100	0	0
85	0	0	0	276	0	12	0	13	43	173	No	0.11	0	56	0	56	0	100	0	0
86	0	0	0	125	0	0	0	0	17	273	No	0.02	4	18	0	18	0	100	0	0
87	0	0	0	205	0	20	0	10	72	490	No	0.09	1	82	0	82	0	100	0	0
88	0	354	360	83	159	1	0	1	166	245	Yes	0.16	0	838	197	287	23.5084	34.2482	151	0
89	0	0	0	95	0	0	0	0	53	200	Yes	0.13	0	276	214	62	77.5362	22.4638	0	0
90	0	2	0	788	0	37	0	41	97	237	No	0.06	1	142	0	140	0	98.5915	2	0
91	0	0	0	359	0	8	0	8	60	665	No	0.19	0	70	0	70	0	100	0	0
92	0	0	0	190	0	6	0	6	44	285	No	0.13	0	51	0	51	0	100	0	0
93	0	0	0	150	0	0	0	0	14	557	No	0.25	0	14	0	14	0	100	0	0
94	0	2	0	830	0	4	0	5	63	237	No	0.17	0	70	0	68	0	97.1429	2	0
95	0	0	0	123	0	0	0	0	14	462	No	0.04	1	14	0	14	0	100	0	0
96	0	0	0	192	0	12	0	12	75	408	No	0.14	0	88	0	88	0	100	0	0
97	0	0	0	124	0	0	0	0	17	310	No	0.12	0	17	0	17	0	100	0	0
98	0	0	0	131	0	0	0	0	21	446	No	0.16	0	21	0	21	0	100	0	0
99	0	3	0	983	0	4	0	4	60	520	No	0.29	0	67	0	64	0	95.5224	3	0
100	0	0	0	250	0	11	0	11	87	684	No	0.11	0	102	0	102	0	100	0	0
Black=contained
Blue=successful
Red=unsuccessful
*Number of cells show the number for the last time point in the simulation
